# Supplementary material for: Toxicity Effects of Polystyrene Nanoplastics with Different Sizes on Freshwater Microalgae Chlorella vulgaris
Source: Molecules. 2023 May 8;28(9):3958. doi: 10.3390/molecules28093958 (PMC10180472; doi:10.3390/molecules28093958)
Supplement: Supplementary file 1 [file molecules-28-03958-s001.zip]

Archive with 1 entries (1 files):
- molecules-2382556-supplementary.pdf
